# Supplementary material for: Correcting for Differential Transcript Coverage Reveals a Strong Relationship between Alternative Splicing and Organism Complexity
Source: Mol Biol Evol. 2014 Mar 27;31(6):1402–13. doi: 10.1093/molbev/msu083 (PMC4032128; doi:10.1093/molbev/msu083)
Supplement: Supplementary Data [file supp_msu083_Supplementary_Tables_1_to_14.xlsx]

## Sheet: Supplementary Table 1
Supplementary Table 1. Functional genomic parameter data, organism complexity and sources of genome annotations per species.
Kingdom	Clade (see Figure 1)	Order	Scientific name	Common name	NCBI taxonomy ID	Source of genome sequence	Version	No. of species (in this table) in this order	No. of species (in this table) in this order, with complexity data available	Complexity (avg. number of unique cell types)	Avg. complexity (cell type number) for species in this order	Divergence relative to human (mya)	Total number of genes	Total number of ESTs (excl. overlapping genes)	% of genes with > 10 ESTs (excl. overlapping genes)	Average number of ESTs per gene (excl. overlapping genes)	Number of genes checked for alternative splicing by random sampling method (i.e. genes with >10 ESTs)	Number of alternatively spliced genes (ASL > 1) [req. a minimum of 500 genes checked]	ASP: % of checked genes with ASEs	ASL: Average no. of ASEs per checked gene (using random sampling method)	ASL: Average no. of ASEs per gene (NOT using random sampling method, i.e. no minimum no. of ESTs required)	ASL: Average no. of ASEs per gene (residual of the polynomial regression between num of ESTs [col. O] and ASL [col. U])	ASL: Average no. of ASEs per gene (residual of the linear regression between the log-transformed num of ESTs [col. O] and ASL [col. U])	Effective population size	Proteome size	Proteome information content	Avg. protein length	Mean proteome disorder (i.e. mean disorder per protein)	Mean % of disordered binding sites per protein (i.e. protein disorder)	Mean number of disordered binding sites per protein	Total number of disordered binding sites in the proteome	Mean number of interactions per protein	% of proteins with at least one PPI domain	Average num of PPIs per protein	% PPI domain seq per protein
Animalia (non-chordate)	Protostomia	Hemiptera	Acyrthosiphon pisum	Pea aphid	7029	Ensembl	Api_Acyr2.1	1	0	NA	NA	782.7	34589	101496	7.2	2.93434	2256	839	37.1897	0.792442	0.114192	1.05709	1.06005	NA	10332602	10271715	303.596	NA	NA	NA	NA	NA	8.55	0.10084	2.56539
Animalia (non-chordate)	Protostomia	Diptera	Aedes aegypti	Yellow fever mosquito	7159	Ensembl	AaegL1	13	2	NA	NA	782.7	16950	182157	29.36	10.7467	4428	839	18.9476	0.452866	0.223873	0.766214	0.805788	NA	7894526	7369267	453.422	NA	NA	NA	NA	NA	15.99	0.196775	4.89609
Animalia (non-chordate)	NA	Haplosclerida	Amphimedon queenslandica	Sponge	400682	JGI	AMPQU_D110103	1	1	16	16	734.8	30019	3441	0.1	0.114627	26	NA	NA	NA	NA	NA	NA	NA	11712187	11712187	391.935	14.57	9.49	3.79	37014	NA	17.87	0.21186	5.40164
Animalia (non-chordate)	Protostomia	Diptera	Anopheles gambiae	Malaria mosquito	180454	Ensembl	AgamP3_SC	13	2	59	59	782.7	14323	64075	10.51	4.47357	1136	286	25.1761	0.524938	0.147432	0.807662	0.859509	0.00298	7887762	6848160	537.79	20.8	13.25	4.33	53984	NA	18.23	0.229742	5.34793
Animalia (non-chordate)	NA	Hymenoptera	Apis mellifera	Honey bee	7460	Ensembl	Amel_2.0	1	1	59	59	782.7	10733	12724	2.2	1.1855	219	NA	NA	NA	NA	NA	NA	NA	5965818	5787757	542.051	NA	NA	NA	NA	NA	20.82	0.263699	5.92998
Animalia (non-chordate)	NA	Rhabditida	Caenorhabditis brenneri	Nematode	135651	Ensembl	CB601	5	2	NA	NA	782.7	26076	2855	0.11	0.109488	28	NA	NA	NA	NA	NA	NA	NA	12167316	12148055	395.737	NA	NA	NA	NA	NA	17.78	0.208759	5.2887
Animalia (non-chordate)	NA	Rhabditida	Caenorhabditis briggsae	Nematode	6238	Ensembl	CB4_WS230	5	2	30.3	29.4	782.7	NA	NA	NA	NA	NA	NA	NA	NA	NA	NA	NA	NA	8718897	8696795	397.017	NA	NA	NA	NA	NA	16.78	0.195934	4.99067
Animalia (non-chordate)	Nematodes	Rhabditida	Caenorhabditis elegans	Nematode	6239	Ensembl	Cel_WS220.62	5	2	28.5	29.4	782.7	22708	163877	18.18	7.21671	3310	698	21.0876	0.563353	0.237162	1.05008	1.15832	0.00328	13922695	8419120	445.754	16.48	10.21	3.19	64460	35	18.72	0.218989	5.82354
Animalia (non-chordate)	NA	Rhabditida	Caenorhabditis japonica	Nematode	281687	Ensembl	CJ302.1	5	2	NA	NA	782.7	25805	40	0.01	0.00155009	2	NA	NA	NA	NA	NA	NA	NA	10751968	8609270	297.443	NA	NA	NA	NA	NA	11.2	0.129389	3.97281
Animalia (non-chordate)	NA	Rhabditida	Caenorhabditis remanei	Nematode	31234	Ensembl	CR2.1	5	2	NA	NA	782.7	31515	58	0.01	0.00184039	3	NA	NA	NA	NA	NA	NA	NA	12618294	12583551	400.187	NA	NA	NA	NA	NA	18.62	0.212537	4.89593
Animalia (non-chordate)	Protostomia	Diptera	Culex quinquefasciatus	Southern house mosquito	7176	Ensembl	Cqu_CpipJ11.2	13	2	NA	NA	782.7	22628	81290	6.31	3.59245	1230	55	4.4715	0.11861	0.0187895	0.304619	0.420367	NA	8320425	8282275	437.48	NA	NA	NA	NA	NA	16.14	0.191612	4.72588
Animalia (non-chordate)	Protostomia	Cladocera	Daphnia pulex	Water flea	6669	Ensembl	Dpu_1.1	1	1	50	50	782.7	30895	66423	5.72	2.14996	1613	294	18.2269	0.43646	0.0578955	0.741128	0.772846	NA	10023044	10023044	324.433	21.2	13.4	3.02	92570	NA	12.62	0.149511	4.66572
Animalia (non-chordate)	NA	Diptera	Drosophila ananassae	Fruit fly	7217	Ensembl	Dan_r1.3	13	2	NA	NA	782.7	15978	4015	0.08	0.251283	12	NA	NA	NA	NA	NA	NA	NA	7374573	7373633	489.355	NA	NA	NA	NA	NA	15.89	0.197691	4.66951
Animalia (non-chordate)	NA	Diptera	Drosophila erecta	Fruit fly	7220	Ensembl	Dere_r1.3	13	2	NA	NA	782.7	15810	4361	0.14	0.275838	21	NA	NA	NA	NA	NA	NA	NA	7287585	7283715	484.289	NA	NA	NA	NA	NA	16.09	0.200279	4.70969
Animalia (non-chordate)	NA	Diptera	Drosophila grimshawi	Fruit fly	7222	Ensembl	Dgri_r1.3	13	2	NA	NA	782.7	15585	5490	0.1	0.352262	14	NA	NA	NA	NA	NA	NA	NA	7421051	7419093	495.199	NA	NA	NA	NA	NA	17.09	0.210853	5.14564
Animalia (non-chordate)	Protostomia	Diptera	Drosophila melanogaster	Fruit fly	7227	Ensembl	Dm_BDGP5.25.62	13	2	59	59	782.7	14867	452547	52.99	30.4397	5569	1938	34.7998	0.948256	1.0197	1.74833	1.84792	0.00374	17741121	7452669	658.298	23.69	15.12	5.65	79897	65.1	17.21	0.2159	5.17954
Animalia (non-chordate)	NA	Diptera	Drosophila mojavensis	Fruit fly	7230	Ensembl	Dmoj_r1.3	13	2	NA	NA	782.7	15179	4626	0.02	0.304763	3	NA	NA	NA	NA	NA	NA	NA	7196517	7196197	493.081	NA	NA	NA	NA	NA	16.4	0.202206	4.70152
Animalia (non-chordate)	NA	Diptera	Drosophila pseudoobscura	Fruit fly	46245	Ensembl	Dps_HGS2.8	13	2	NA	NA	782.7	16806	2299	0.15	0.136796	23	NA	NA	NA	NA	NA	NA	NA	NA	NA	NA	NA	NA	NA	NA	NA	14.64	0.177611	4.39192
Animalia (non-chordate)	NA	Diptera	Drosophila sechellia	Fruit fly	7238	Ensembl	Dsec_r1.3	13	2	NA	NA	782.7	17273	2143	0.16	0.124066	25	NA	NA	NA	NA	NA	NA	NA	7153141	7152416	434.287	NA	NA	NA	NA	NA	16.34	0.200887	5.18326
Animalia (non-chordate)	NA	Diptera	Drosophila simulans	Fruit fly	7240	Ensembl	Dsim_r1.3	13	2	NA	NA	782.7	16104	8815	0.67	0.54738	101	NA	NA	NA	NA	NA	NA	NA	6327841	6327189	410.499	NA	NA	NA	NA	NA	14.45	0.175177	4.37959
Animalia (non-chordate)	NA	Diptera	Drosophila virilis	Fruit fly	7244	Ensembl	Dvir_r1.12	13	2	NA	NA	782.7	15342	5515	0.16	0.359471	22	NA	NA	NA	NA	NA	NA	NA	7234580	7234580	499.246	NA	NA	NA	NA	NA	16.67	0.206266	4.92017
Animalia (non-chordate)	NA	Diptera	Drosophila willistoni	Fruit fly	7260	Ensembl	Dwil_r1.3	13	2	NA	NA	782.7	16385	5230	0.1	0.319194	15	NA	NA	NA	NA	NA	NA	NA	7548889	7548576	486.617	NA	NA	NA	NA	NA	15.34	0.1914	4.34402
Animalia (non-chordate)	NA	Rhynchobdellida	Helobdella robusta	Leech	6412	JGI	Hro_JGIv1	1	0	NA	NA	782.7	23430	9770	0.99	0.416987	225	NA	NA	NA	NA	NA	NA	NA	NA	NA	NA	NA	NA	NA	NA	NA	NA	NA	NA
Animalia (non-chordate)	NA	Anthomedusae	Hydra magnipapillata	Hydra	6085	NA	NA	1	1	22	22	855.3	NA	NA	NA	NA	NA	NA	NA	NA	NA	NA	NA	NA	NA	NA	NA	11.23	6.18	2.36	40637	NA	NA	NA	NA
Animalia (non-chordate)	Protostomia	Ixodida	Ixodes scapularis	Deer tick	6945	Ensembl	IscaW1	1	0	NA	NA	782.7	20451	57295	6.79	2.80157	1353	283	20.9165	0.463902	0.0755957	0.798809	0.837433	NA	5816228	5816228	283.912	NA	NA	NA	NA	NA	12.62	0.149321	4.3478
Animalia (non-chordate)	Protostomia	Patellogastropoda	Lottia gigantea	Owl limpet	225164	JGI	Lotgi1	1	0	NA	NA	782.7	23851	116974	8.68	4.90436	1994	494	24.7743	0.618967	0.126023	1.01264	1.09722	NA	NA	NA	NA	NA	NA	NA	NA	NA	NA	NA	NA
Animalia (non-chordate)	Cnidaria	Actiniaria	Nematostella vectensis	Starlet sea anemone	45351	JGI	Nemve_JGIv1	1	1	22	22	855.3	27271	63411	5.79	2.32522	1453	468	32.2092	0.899917	0.126101	1.29035	1.31301	NA	8323184	8323184	333.247	14.85	9	2.3	56969	NA	23.09	0.274504	10.1314
Animalia (non-chordate)	NA	Diplogasterida	Pristionchus pacificus	Nematode	54126	Ensembl	Ppac_pp1	1	0	NA	NA	782.7	29642	6385	0.29	0.215404	84	NA	NA	NA	NA	NA	NA	NA	8509483	8509483	287.056	NA	NA	NA	NA	NA	11.93	0.135069	3.91769
Animalia (non-chordate)	NA	Strigeidida	Schistosoma japonicum	Blood fluke	6182	Other	Sjr2	2	0	NA	NA	782.7	12657	14957	2.12	1.18172	265	NA	NA	NA	NA	NA	NA	NA	NA	NA	NA	NA	NA	NA	NA	NA	NA	NA	NA
Animalia (non-chordate)	Protostomia	Strigeidida	Schistosoma mansoni	Blood fluke	6183	Ensembl	Sma_v3.1	2	0	NA	NA	782.7	14650	93517	17.48	6.38341	2151	985	45.7927	1.28629	0.427828	1.62978	1.60311	NA	5880792	5272824	446.495	NA	NA	NA	NA	NA	16.81	0.19932	5.04403
Animalia (non-chordate)	NA	Echinoida	Strongylocentrotus purpuratus	Purple sea urchin	7668	Ensembl	Spur_2.5	1	0	NA	NA	742.9	28540	21710	1.72	0.760687	392	NA	NA	NA	NA	NA	NA	0.0023	13762024	13762024	482.455	NA	NA	NA	NA	NA	24.56	0.286696	7.5625
Animalia (non-chordate)	NA	Tricoplaciformes	Trichoplax adhaerens	Trichoplax	10228	Ensembl	TRIAD1	1	1	4	4	940	11520	2735	0.18	0.237413	21	NA	NA	NA	NA	NA	NA	NA	5219286	5219286	453.063	NA	NA	NA	NA	NA	25.53	0.30651	8.99939
Animalia (chordate)	NA	Squamata	Anolis carolinensis	Carolina anole	28377	Ensembl	AnoCar1.0	1	1	140	140	301.7	17949	19208	1.62	1.07014	284	NA	NA	NA	NA	NA	NA	NA	9668920	9069097	510.179	19.69	12.05	5.28	82491	NA	29.29	0.377366	9.6281
Animalia (chordate)	Mammalia	Artiodactyla	Bos taurus	Cow	9913	Ensembl	Bta_4.0.62	2	1	138.5	138.5	94.4	21724	748587	52.67	34.459	10383	8807	84.8213	4.03689	3.59604	4.09614	3.9111	NA	11810778	10709935	533.989	20.88	13.43	4.72	99328	NA	32.9	0.416175	12.5878
Animalia (chordate)	Cephalochordata	Amphioxiformes	Branchiostoma floridae	Lancelet	7739	JGI	Bfl_JGIv2.0	1	1	100	100	713.2	21537	62417	6.15	2.89813	1060	283	26.6981	0.738377	0.127503	1.30362	1.36272	NA	22908340	NA	450.801	19.59	12.15	4.22	120894	NA	NA	NA	NA
Animalia (chordate)	Mammalia	Carnivora	Canis lupus familiaris	Dog	9615	Ensembl	Cfa_BROADD2.62	2	2	129	144	94.4	21047	131393	11.27	6.24284	2253	1406	62.4057	1.92198	0.549925	2.39859	2.30494	NA	14527178	10862756	577.392	21.89	14.02	5.23	100978	NA	30.13	0.386835	10.5008
Animalia (chordate)	NA	Rodentia	Cavia porcellus	Guinea pig	10141	Ensembl	CavPor3.62	3	2	NA	NA	92.4	19062	7110	0.24	0.372993	45	NA	NA	NA	NA	NA	NA	NA	10318352	9868915	521.814	NA	NA	NA	NA	NA	32.17	0.407647	12.1169
Animalia (chordate)	Urochordata	Enterogona	Ciona intestinalis	Vase tunicate	7719	Ensembl	Cin_JGI2.62	2	1	74	74	722.5	14177	436728	41.89	30.8054	5174	2472	47.7773	1.43007	1.09602	1.96779	2.16149	0.00305	5760391	5362969	333.182	18.66	11.5	3.05	43199	20.3	20.82	0.216232	6.02326
Animalia (chordate)	Urochordata	Enterogona	Ciona savignyi	Pacific transparent sea squirt	51511	Ensembl	Csa_CSAV2.0.62	2	1	NA	NA	722.5	11820	31711	6.19	2.68283	666	106	15.9159	0.515315	0.0912975	1.13099	1.11151	NA	9689492	4231843	481.035	NA	NA	NA	NA	NA	16.14	0.260686	8.14581
Animalia (chordate)	Osteichthyes	Cyprinidae	Danio rerio	Zebrafish	7955	Ensembl	Dre_Zv9.62	1	1	119.5	119.5	400.1	27873	817515	42.44	29.33	10474	7010	66.9276	2.38723	2.15357	3.40876	3.65864	NA	20998765	13935683	498.109	18.81	11.49	3.97	84625	20.9	32.94	0.421894	11.4867
Animalia (chordate)	NA	Carnivora	Felis catus	Cat	9685	Ensembl	Felis_catus_6.2	2	2	159	144	94.2	NA	NA	NA	NA	NA	NA	NA	NA	NA	NA	NA	NA	10698043	10244719	528.064	22.51	14.36	4.63	69695	451.6	30.88	0.392602	11.047
Animalia (chordate)	Aves	Galliformes	Gallus gallus	Chicken	9031	Ensembl	Gga_WASHUC2.62	1	1	154	154	301.7	16832	246963	38.93	14.6722	5971	5124	85.8148	3.96899	2.81758	4.05312	3.9881	NA	10794979	8099030	486.392	20.13	12.62	4.46	74696	34	27.25	0.357314	9.80413
Animalia (chordate)	Osteichthyes	Gasterosteiformes	Gasterosteus aculeatus	Three-spined stickleback	69293	Ensembl	Gac_BROAD1.62	1	0	NA	NA	400.1	20839	83377	7.59	4.00101	1485	861	57.9798	1.74562	0.345757	1.9148	1.94729	NA	13575683	10719586	492.301	NA	NA	NA	NA	NA	30.37	0.4028	10.1049
Animalia (chordate)	Mammalia	Primates	Homo sapiens	Human	9606	Ensembl	Hs_GRCh37.62	4	2	264.5	216.75	0	43013	5408123	32.23	125.732	8773	7684	87.5869	5.35172	3.74342	7.52091	5.96821	0.00031	39996478	12683226	380.683	23.03	14.86	5.38	117170	144.8	29.83	0.394783	12.8741
Animalia (chordate)	NA	Primates	Macaca mulatta	Rhesus macaque	9544	Ensembl	MMUL_1.62	4	2	NA	NA	29.2	22286	21866	1.48	0.981154	304	NA	NA	NA	NA	NA	NA	NA	17452976	10429808	479.688	NA	NA	NA	NA	NA	27.11	0.347501	10.0412
Animalia (chordate)	Mammalia	Rodentia	Mus musculus	Mouse	10090	Ensembl	Mmu_NCBI37.62	3	2	130.5	134.5	92.4	30508	2426254	47.06	79.5285	10994	8956	81.4626	3.63166	3.45272	4.28781	4.30451	0.00027	22974521	11862692	448.879	20.93	13.48	4.7	112186	87.6	31.45	0.395065	13.283
Animalia (chordate)	NA	Lagomorpha	Oryctolagus cuniculus	European rabbit	9986	Ensembl	Ocu_2.62	1	0	NA	NA	92.4	20006	8917	0.37	0.445716	71	NA	NA	NA	NA	NA	NA	NA	12882619	9825942	541.014	NA	NA	NA	NA	NA	31.62	0.397518	12.1043
Animalia (chordate)	Osteichthyes	Beloniformes	Oryzias latipes	Medaka	8090	Ensembl	Ola_MEDAKA1.62	1	0	NA	NA	400.1	19687	256726	16.84	13.0404	3165	1763	55.703	1.38116	0.495371	1.62874	1.62778	NA	11955630	9938060	484.799	NA	NA	NA	NA	NA	29.39	0.389465	9.89528
Animalia (chordate)	NA	Primates	Pan troglodytes	Chimpanzee	9598	Ensembl	CHIMP2.14	4	2	169	216.75	6.3	NA	NA	NA	NA	NA	NA	NA	NA	NA	NA	NA	NA	10468882	10049514	525.889	22.83	14.63	5.34	105855	NA	28.54	0.370436	9.25123
Animalia (chordate)	NA	Primates	Pongo abelii	Sumatran orangutan	9601	Ensembl	Pab_PPYG2.62	4	2	NA	NA	15.7	21071	20463	1.56	0.971145	306	NA	NA	NA	NA	NA	NA	NA	10737128	10148501	501.407	NA	NA	NA	NA	NA	26.87	0.347973	8.68884
Animalia (chordate)	Mammalia	Rodentia	Rattus norvegicus	Brown rat	10116	Ensembl	Rno_RGSC3.4.62	3	2	138.5	134.5	92.4	24676	458814	39.93	18.5935	9004	7241	80.4198	3.67082	2.71582	4.02233	4.06793	NA	13117732	11299543	509.922	21.28	13.61	4.65	104679	NA	30.97	0.387647	12.3591
Animalia (chordate)	Mammalia	Artiodactyla	Sus scrofa	Pig	9823	Ensembl	Ssc_9.62	2	1	NA	NA	94.4	18006	624442	44.29	34.6797	6925	5866	84.7076	4.47493	3.59376	5.23978	5.00538	NA	11662962	9882189	450.603	NA	NA	NA	NA	NA	30.62	0.376976	12.3524
Animalia (chordate)	NA	Passeriformes	Taeniopygia guttata	Zebra finch	59729	Ensembl	Tgu_3.2.4.62	1	0	NA	NA	296	17867	23542	2.49	1.31762	414	NA	NA	NA	NA	NA	NA	NA	8165544	7857966	448.558	NA	NA	NA	NA	NA	28.85	0.367738	10.8902
Animalia (chordate)	NA	Tetraodontiformes	Takifugu rubripes	Japanese pufferfish	31033	Ensembl	Tru_FUGU4.62	2	2	119.5	119.5	400.1	18685	12304	1	0.658496	177	NA	NA	NA	NA	NA	NA	0.00101	30262810	10445864	632.571	19.53	12.21	5.25	97174	NA	33.16	0.444097	11.6768
Animalia (chordate)	NA	Tetraodontiformes	Tetraodon nigroviridis	Green spotted pufferfish	99883	Ensembl	TETRAODON8.0	2	2	119.5	119.5	400.1	NA	NA	NA	NA	NA	NA	NA	NA	NA	NA	NA	NA	12617489	9897275	545.786	19.39	12.2	4.63	90758	NA	31.56	0.41358	10.5589
Animalia (chordate)	NA	Scandentia	Tupaia belangeri	Northern tree shrew	37347	Ensembl	tupBel1	1	1	159	159	90.4	NA	NA	NA	NA	NA	NA	NA	NA	NA	NA	NA	NA	8144824	8143455	526.764	30.33	12.32	4.65	71967	526.8	27.83	0.348687	8.58887
Animalia (chordate)	Amphibia	Anura	Xenopus tropicalis	Western clawed frog	8364	Ensembl	Xtr_JGI_4.2.62	1	1	140	140	371.2	18601	526989	40.21	28.3312	7185	5384	74.9339	2.9522	2.09671	3.22761	3.20411	NA	12172002	10007013	536.093	17.63	10.64	3.73	67157	26.3	33.39	0.431331	12.0136
Fungi	NA	Eurotiales	Aspergillus flavus	NA	332952	Ensembl	Afl_CADRE.1	4	1	NA	NA	1215.8	13487	6104	0.35	0.452584	47	NA	NA	NA	NA	NA	NA	NA	5672061	5672061	420.558	NA	NA	NA	NA	NA	7.87	0.0907541	2.28542
Fungi	NA	Eurotiales	Aspergillus nidulans	NA	162425	Ensembl	ASM14920v1_CADRE	4	1	5.55	5.55	1215.8	NA	NA	NA	NA	NA	NA	NA	NA	NA	NA	NA	NA	5078913	5078913	482.145	22.8	14.54	4.6	49137	NA	9.31	0.108791	2.55716
Fungi	NA	Eurotiales	Aspergillus niger	NA	425011	Ensembl	Ani_CADRE.1	4	1	NA	NA	1215.8	14366	9042	0.69	0.629403	98	NA	NA	NA	NA	NA	NA	NA	6194723	6194723	440.341	NA	NA	NA	NA	NA	7.54	0.0880722	2.10732
Fungi	NA	Eurotiales	Aspergillus terreus	NA	285217	Ensembl	Ate_CADRE.1	4	1	NA	NA	1215.8	10402	1331	0.1	0.127956	10	NA	NA	NA	NA	NA	NA	NA	5192116	5192116	499.146	NA	NA	NA	NA	NA	9.57	0.111709	2.57539
Fungi	Fungi	Onygenales	Coccidioides immitis	Valley fever fungus	246410	Broad Institute	Cim_rs_3	2	0	NA	NA	1215.8	9757	33671	14.08	3.45096	1078	219	20.3154	0.449601	0.132689	0.675873	0.681703	NA	NA	NA	NA	NA	NA	NA	NA	NA	NA	NA	NA
Fungi	Fungi	Onygenales	Coccidioides posadasii	Valley fever fungus	454284	Broad Institute	Cpo_rmscc_3488	2	0	NA	NA	1215.8	9897	58828	20.9	5.94402	1635	553	33.8226	0.787346	0.286627	0.921907	0.914602	NA	NA	NA	NA	NA	NA	NA	NA	NA	NA	NA	NA
Fungi	NA	Pleosporales	Cochliobolus heterostrophus	NA	701091	JGI	CocheC5_1	1	1	NA	NA	1215.8	9633	19643	2.94	2.03914	268	NA	NA	NA	NA	NA	NA	NA	NA	NA	NA	NA	NA	NA	NA	NA	NA	NA	NA
Fungi	NA	Diaporthales	Cryphonectria parasitica	Chestnut blight fungus	5116	JGI	Cpar_v2	1	1	NA	NA	1215.8	11609	25146	4.33	2.16608	488	NA	NA	NA	NA	NA	NA	NA	NA	NA	NA	NA	NA	NA	NA	NA	NA	NA	NA
Fungi	NA	Microsporida	Encephalitozoon cuniculi	NA	6035	NA	NA	1	1	3.35	3.35	1215.8	NA	NA	NA	NA	NA	NA	NA	NA	NA	NA	NA	NA	NA	NA	NA	8.96	5.17	1.4	6731	NA	NA	NA	NA
Fungi	Fungi	Hypocreales	Gibberella moniliformis	Maize ear and stalk rot fungus	334819	Ensembl	Gmo_FV3.3	4	0	NA	NA	1215.8	14169	62276	10.34	4.39523	1392	183	13.1466	0.238139	0.0419606	0.393049	0.438678	NA	5950719	5947163	419.508	NA	NA	NA	NA	NA	7.93	0.0897925	2.30147
Fungi	NA	Hypocreales	Gibberella zeae	Wheat head blight fungus	229533	Ensembl	Gze_FG3.3	4	0	NA	NA	1215.8	13321	14064	2.15	1.05578	276	NA	NA	NA	NA	NA	NA	NA	5933672	5933576	445.538	NA	NA	NA	NA	NA	8.37	0.0954419	2.34892
Fungi	NA	Saccharomycetales	Kluyveromyces lactis	NA	28985	NA	NA	3	3	3.05	3.05	1215.8	NA	NA	NA	NA	NA	NA	NA	NA	NA	NA	NA	NA	NA	NA	NA	17.7	10.58	3.73	18909	NA	NA	NA	NA
Fungi	NA	Pleosporales	Leptosphaeria maculans	Blackleg of rapeseed fungus	985895	JGI	Lepmu1	1	1	NA	NA	1215.8	12469	2926	0.13	0.234662	16	NA	NA	NA	NA	NA	NA	NA	5217443	5217443	418.433	NA	NA	NA	NA	NA	8.49	0.0978426	2.26055
Fungi	Fungi	Pucciniales	Melampsora larici-populina	Poplar leaf rust fungus	747676	JGI	Mpo_JGIv1	1	1	NA	NA	1215.8	16694	37281	3.36	2.2332	546	143	26.1905	0.577143	0.0438311	0.807387	0.924807	NA	6110487	6110487	373.228	NA	NA	NA	NA	NA	6.74	0.0770217	2.29299
Fungi	NA	Mucorales	Mucor circinelloides	NA	747725	JGI	Mci_JGIv2	2	0	NA	NA	1215.8	11719	17861	2.95	1.52411	328	NA	NA	NA	NA	NA	NA	NA	NA	NA	NA	NA	NA	NA	NA	NA	NA	NA	NA
Fungi	NA	Mycosphaerellales	Mycosphaerella fijiensis	Speckled leaf blotch fungus	383855	JGI	Mfi_JGIv2	2	0	NA	NA	1215.8	13107	18306	2.88	1.39666	323	NA	NA	NA	NA	NA	NA	NA	NA	NA	NA	NA	NA	NA	NA	NA	NA	NA	NA
Fungi	NA	Mycosphaerellales	Mycosphaerella graminicola	NA	744267	JGI	Mgr_JGIv2	2	0	NA	NA	1215.8	10933	14489	2.26	1.32525	243	NA	NA	NA	NA	NA	NA	NA	NA	NA	NA	NA	NA	NA	NA	NA	NA	NA	NA
Fungi	NA	Hypocreales	Nectria haematococca	NA	660122	JGI	Necha2	4	0	NA	NA	1215.8	15707	19997	2.12	1.27313	327	NA	NA	NA	NA	NA	NA	NA	7529425	7529425	479.429	NA	NA	NA	NA	NA	8.12	0.0923273	2.27148
Fungi	Fungi	Sordariales	Neurospora crassa	NA	367110	Other	Ncr_EF1	1	1	5.55	5.55	1215.8	9838	125829	11.38	12.7901	1109	244	22.0018	0.474842	0.143942	0.806806	1.05053	0.0113	4779891	4774278	485.811	32.53	21.09	6.15	60498	NA	9.91	0.114562	2.63645
Fungi	NA	Polyporales	Phanerochaete chrysosporium	NA	5306	NA	NA	1	1	4.35	4.35	1215.8	NA	NA	NA	NA	NA	NA	NA	NA	NA	NA	NA	NA	NA	NA	NA	25.79	10.58	3.73	18909	NA	NA	NA	NA
Fungi	Fungi	Mucorales	Phycomyces blakesleeanus	NA	763407	JGI	Pbl_JGIv2	2	0	NA	NA	1215.8	16528	31695	4.26	1.91765	660	60	9.0909	0.166227	0.0241857	0.346259	0.357009	NA	NA	NA	NA	NA	NA	NA	NA	NA	NA	NA	NA
Fungi	NA	Saccharomycetales	Saccharomyces cerevisiae	Baker's yeast	559292	Ensembl	Sce_uid128	3	3	3.05	3.05	1215.8	5873	1335	0.05	0.227311	3	NA	NA	NA	NA	NA	NA	0.02294	3010216	3010216	449.823	16.77	10.04	3.69	24714	81.7	13.17	0.155767	4.01384
Fungi	NA	Schizosaccharomycetales	Schizosaccharomyces pombe	Fission yeast	284812	Other	Spo_EF1	1	1	4.35	4.35	1215.8	5562	8238	2.02	1.48112	108	NA	NA	NA	NA	NA	NA	NA	2388154	2388055	464.17	15.55	9.01	3.17	15937	49.4	15.9	0.192846	5.10306
Fungi	NA	Tremalleles	Sporobolomyces roseus	NA	365493	JGI	Sro_JGIv1	1	1	NA	NA	1215.8	5536	9126	2.2	1.64848	119	NA	NA	NA	NA	NA	NA	NA	NA	NA	NA	NA	NA	NA	NA	NA	NA	NA	NA
Fungi	NA	Sordariales	Thielavia terrestris	NA	578455	JGI	Thite2	1	1	NA	NA	1215.8	9813	16787	3.47	1.71069	319	NA	NA	NA	NA	NA	NA	NA	NA	NA	NA	NA	NA	NA	NA	NA	NA	NA	NA
Fungi	NA	Hypocreales	Trichoderma atroviride	NA	452589	JGI	Tat_JGIv1	4	0	NA	NA	1215.8	11100	22235	3.76	2.00315	410	NA	NA	NA	NA	NA	NA	NA	NA	NA	NA	NA	NA	NA	NA	NA	NA	NA	NA
Fungi	NA	Ustilaginales	Ustilago maydis	Corn smut	237631	JGI	Uma_JGI	1	1	4.35	4.35	1215.8	6522	10956	2.52	1.67985	163	NA	NA	NA	NA	NA	NA	NA	3993690	3993690	612.341	30.1	19.28	7.48	50726	NA	12.31	0.147347	3.10094
Fungi	NA	Saccharomycetales	Yarrowia lipolytica	NA	4952	NA	NA	3	3	3.05	3.05	1215.8	NA	NA	NA	NA	NA	NA	NA	NA	NA	NA	NA	NA	NA	NA	NA	23.33	14.35	4.6	29639	NA	NA	NA	NA
Plantae	Plants	Brassicales	Arabidopsis thaliana	Thale cress	3702	PlantGDB	AT_TAIR9.171	2	1	27.25	27.25	1369	33602	791244	44.03	23.5475	12647	3041	24.0452	0.549473	0.746388	1.6002	1.78604	0.00323	14480215	11107171	409.207	17.43	10.6	3.2	105389	67.2	18.43	0.208966	5.24329
Plantae	NA	Poales	Brachypodium distachyon	Purple false brome	15368	PlantGDB	Bradi_1.0	4	4	27.25	47.375	1369	25532	20417	0.66	0.799663	168	NA	NA	NA	NA	NA	NA	NA	13212686	11340037	425.817	20.12	12.57	3.64	96540	NA	17.85	0.205408	5.22781
Plantae	NA	Brassicales	Carica papaya	Papaya	3649	PlantGDB	Cpa_113	2	1	NA	NA	1369	27714	16732	0.77	0.603738	209	NA	NA	NA	NA	NA	NA	NA	NA	NA	NA	NA	NA	NA	NA	NA	NA	NA	NA
Plantae	Plants	Chlamydomonadales	Chlamydomonas reinhardtii	Green alga	3055	PlantGDB	Cre_D110524	1	1	1	1	1369	16036	122432	13.48	7.63482	2145	447	20.8392	0.498452	0.127672	0.769563	0.838695	NA	6574175	6544688	453.736	23.2	15.1	4.64	70269	NA	13.39	0.149972	4.80307
Plantae	NA	Chloralleles	Coccomyxa subellipsoidea C-169	NA	574566	JGI	C169_v2	1	0	NA	NA	1369	9628	20037	3.96	2.08112	361	NA	NA	NA	NA	NA	NA	NA	NA	NA	NA	NA	NA	NA	NA	NA	NA	NA	NA
Plantae	Plants	Fabales	Glycine max	Soybean	3847	PlantGDB	Gmax_109	3	0	NA	NA	1369	55530	757920	28.92	13.6488	11209	2627	23.4365	0.543611	0.321706	0.880149	0.944557	NA	29844766	21363303	407.054	NA	NA	NA	NA	NA	16.71	0.190959	5.30154
Plantae	NA	Fabales	Lotus japonicus	Birdsfoot trefoil	34305	PlantGDB	LJ_D110524	3	0	NA	NA	1369	29429	11164	0.68	0.379354	131	NA	NA	NA	NA	NA	NA	NA	NA	NA	NA	NA	NA	NA	NA	NA	NA	NA	NA
Plantae	NA	Malpighiales	Manihot esculenta	Cassava	3983	PlantGDB	Manihot_v1	4	1	NA	NA	1369	47439	6790	0.13	0.143131	47	NA	NA	NA	NA	NA	NA	NA	NA	NA	NA	NA	NA	NA	NA	NA	NA	NA	NA
Plantae	NA	Fabales	Medicago truncatula	Barrel clover	3880	PlantGDB	MT_D110524	3	0	NA	NA	1369	38333	28298	1.54	0.738215	494	NA	NA	NA	NA	NA	NA	NA	NA	NA	NA	NA	NA	NA	NA	NA	NA	NA	NA
Plantae	NA	Lamiales	Mimulus guttatus	Common monkey-flower	4155	PlantGDB	Mgu_v1	1	0	NA	NA	1369	27501	23152	1.22	0.84186	288	NA	NA	NA	NA	NA	NA	NA	NA	NA	NA	NA	NA	NA	NA	NA	NA	NA	NA
Plantae	Plants	Poales	Oryza sativa	Rice	39947	PlantGDB	OS_V6.1	4	4	35	47.375	1369	58020	1039963	28.71	17.9242	15659	6969	44.5048	1.23469	0.63497	1.61264	1.67432	0.00077	30185776	26112116	440.263	22.02	14.05	3.47	92855	NA	9.74	0.11179	2.78757
Plantae	NA	Mamiellales	Ostreococcus lucimarinus	NA	242159	NA	NA	2	2	1	1	1369	NA	NA	NA	NA	NA	NA	NA	NA	NA	NA	NA	NA	NA	NA	NA	17.96	10.06	3.31	25176	NA	NA	NA	NA
Plantae	NA	Mamiellales	Ostreococcus tauri	NA	70448	NA	NA	2	2	1	1	1369	NA	NA	NA	NA	NA	NA	NA	NA	NA	NA	NA	NA	NA	NA	NA	23.97	14.05	4.11	32381	NA	NA	NA	NA
Plantae	Plants	Funariales	Physcomitrella patens	Spanish moss	145481	PlantGDB	Ppatens_152	1	1	21	21	1369	35908	184588	9.67	5.14058	3325	1115	33.5338	0.756301	0.148199	0.971529	1.00022	NA	13535433	11366668	352.908	18.02	10.65	3.18	114336	NA	11.66	0.134695	3.39603
Plantae	NA	Malpighiales	Populus balsamifera	Eastern balsam poplar	73824	NA	NA	4	1	28.5	28.5	1369	NA	NA	NA	NA	NA	NA	NA	NA	NA	NA	NA	NA	NA	NA	NA	13.91	9.42	2.47	100042	NA	NA	NA	NA
Plantae	Plants	Malpighiales	Populus trichocarpa	Western balsam poplar	3694	PlantGDB	Ptr_D110524	4	1	NA	NA	1369	41377	71756	3.63	1.7342	1459	329	22.5497	0.467505	0.0881694	0.80453	0.786752	NA	17139819	15351930	374.412	NA	NA	NA	NA	NA	16.03	0.180849	5.20038
Plantae	Plants	Rosales	Prunus persica	Peach	3760	PlantGDB	Ppersica_139	1	0	NA	NA	1369	28702	50358	3.27	1.75451	850	132	15.5294	0.334612	0.0431873	0.508732	0.609614	NA	NA	NA	NA	NA	NA	NA	NA	NA	NA	NA	NA
Plantae	NA	Malpighiales	Ricinus communis	Castor oil plant	3988	PlantGDB	Rco_TIGR0.1	4	1	NA	NA	1369	31221	10425	0.35	0.33391	109	NA	NA	NA	NA	NA	NA	NA	NA	NA	NA	NA	NA	NA	NA	NA	NA	NA	NA
Plantae	NA	Selaginellales	Selaginella moellendorffii	Spikemoss	88036	PlantGDB	Smo_91	1	1	25	25	1369	22285	23716	1.81	1.06421	385	NA	NA	NA	NA	NA	NA	NA	13696831	13687888	393.305	11.49	6.93	2.29	79544	NA	15.45	0.178195	5.27535
Plantae	Plants	Poales	Sorghum bicolor	Sorghum	4558	PlantGDB	Sbi_D110524	4	4	27.25	47.375	1369	34445	170126	11.9	4.93906	3995	1147	28.7109	0.722578	0.226245	1.25305	1.36579	NA	14034614	13304123	386.224	21.16	13.45	3.41	112071	NA	14.78	0.169353	4.48729
Plantae	Plants	Vitales	Vitis vinifera	Common grape vine	29760	PlantGDB	Vvi_D110524	1	1	27.25	27.25	1369	26335	239927	20.26	9.11058	5257	1914	36.4086	0.790955	0.332961	1.04121	1.05622	NA	10901663	10901663	364.275	12.45	8.18	4.97	111937	NA	14.93	0.168878	4.88926
Plantae	NA	Volvocales	Volvox carteri	NA	3067	NA	NA	1	1	2	2	1369	NA	NA	NA	NA	NA	NA	NA	NA	NA	NA	NA	NA	NA	NA	NA	26.08	17.14	6.95	100302	NA	NA	NA	NA
Plantae	Plants	Poales	Zea mays	Maize	4577	PlantGDB	Zma_D110524	4	4	100	47.375	1369	110155	1127555	11.84	10.2361	10560	4865	46.0701	1.10476	0.206774	1.22134	1.24653	0.0033	30593949	23469775	223.689	23.96	15.78	2.65	245165	NA	6.36	0.0719271	2.19662
Protist	NA	Eucoccidiorida	Cryptosporidium muris	NA	441375	EuPathDB	Cmu	5	0	NA	NA	1381.2	3980	5214	1.57	1.31005	62	NA	NA	NA	NA	NA	NA	NA	NA	NA	NA	NA	NA	NA	NA	NA	NA	NA	NA
Protist	NA	Eucoccidiorida	Cryptosporidium parvum	NA	5807	EuPathDB	Cpa	5	0	NA	NA	1381.2	3886	7171	4.44	1.84534	169	NA	NA	NA	NA	NA	NA	NA	NA	NA	NA	NA	NA	NA	NA	NA	NA	NA	NA
Protist	Protists	Dictyosteliida	Dictyostelium discoideum	Slime mould	352472	Ensembl	Dictybase.01.1a	1	1	3.825	3.825	1184.5	13378	48849	6.29	3.65144	790	17	2.1519	0.10438	0.0254042	0.402639	0.485716	0.01825	7020117	7009005	530.34	20.71	12.36	4.73	63679	29.1	14.73	0.178625	4.24134
Protist	NA	Eucoccidiorida	Eimeria tenella	Coccidian parasite	413949	JGI	Ete_A070508	5	0	NA	NA	1381.2	178396	433	0.03	0.00242718	2	NA	NA	NA	NA	NA	NA	NA	NA	NA	NA	NA	NA	NA	NA	NA	NA	NA	NA
Protist	NA	Amoebida	Entamoeba histolytica	NA	294381	EuPathDB	Ehi	1	1	4.65	4.65	1184.5	8329	14970	2.63	1.79733	206	NA	NA	NA	NA	NA	NA	NA	3467476	3467476	418.626	11.24	6.44	1.91	18642	NA	19.84	0.231679	7.58606
Protist	NA	Diplomonadida	Giardia intestinalis	NA	184922	EuPathDB	GinA	1	0	NA	NA	2269.5	5980	8154	3.19	1.36355	136	NA	NA	NA	NA	NA	NA	NA	NA	NA	NA	NA	NA	NA	NA	NA	NA	NA	NA
Protist	NA	Trypanosomatida	Leishmania major	NA	5664	Ensembl	ASM272v2	3	2	7.85	7.85	1530.3	NA	NA	NA	NA	NA	NA	NA	NA	NA	NA	NA	NA	5235975	5235975	629.93	23.81	15.06	7.18	59618	NA	12.92	0.144971	3.8171
Protist	NA	Eucoccidiorida	Neospora caninum	Coccidian parasite	29176	EuPathDB	Neo	5	0	NA	NA	1381.2	7226	4647	0.8	0.643094	57	NA	NA	NA	NA	NA	NA	NA	NA	NA	NA	NA	NA	NA	NA	NA	NA	NA	NA
Protist	Protists	Naviculales	Phaeodactylum tricornutum	NA	2850	Ensembl	Phatr_JGIv2	1	0	NA	NA	1362	10188	25954	5.12	2.54751	504	88	17.4603	0.366944	0.0539579	0.580828	0.637271	NA	4793304	4793304	460.806	NA	NA	NA	NA	NA	11.54	0.128918	3.93071
Protist	Protists	Peronosporales	Phytophthora infestans	Potato late blight agent	403677	Ensembl	Phyinf1_1.1	3	1	NA	NA	1362	18179	44391	3.92	2.44188	669	100	14.9477	0.268236	0.0437482	0.473731	0.515389	NA	7474426	7474090	420.218	NA	NA	NA	NA	NA	13.51	0.157155	3.93183
Protist	NA	Peronosporales	Phytophthora ramorum	NA	164328	NA	NA	3	1	7.85	7.85	1362	NA	NA	NA	NA	NA	NA	NA	NA	NA	NA	NA	NA	NA	NA	NA	20.68	12.66	4.32	67998	NA	NA	NA	NA
Protist	NA	Peronosporales	Phytophthora sojae	Soybean stem and root rot agent	67593	Ensembl	Physo1_1.1	3	1	NA	NA	1362	19027	20031	1.47	1.05277	261	NA	NA	NA	NA	NA	NA	NA	9472610	9472610	499.373	NA	NA	NA	NA	NA	12.46	0.145817	3.50317
Protist	NA	Haemosporida	Plasmodium berghei	NA	5823	EuPathDB	Pbe	4	1	NA	NA	1381.2	4969	19535	3.09	3.93137	152	NA	NA	NA	NA	NA	NA	NA	3371816	3371816	690.804	NA	NA	NA	NA	NA	11.51	0.127638	3.51867
Protist	Protists	Haemosporida	Plasmodium falciparum	Malaria parasite	36329	EuPathDB	Pfa	4	1	7.85	7.85	1381.2	6272	60163	13.73	9.59232	807	23	2.8501	0.0865551	0.0408441	0.234771	0.306086	0.00082	4148604	4124053	755.115	17.37	11.2	8.26	44630	NA	11.16	0.123227	3.19259
Protist	NA	Haemosporida	Plasmodium vivax	Malaria parasite	126793	EuPathDB	Pvi	4	1	NA	NA	1381.2	5505	19568	7.02	3.55459	370	NA	NA	NA	NA	NA	NA	NA	3634827	3634827	719.768	NA	NA	NA	NA	NA	11.76	0.132871	3.32649
Protist	NA	Haemosporida	Plasmodium yoelii	NA	352914	EuPathDB	Pyo	4	1	NA	NA	1381.2	7761	9431	2.04	1.21518	154	NA	NA	NA	NA	NA	NA	NA	NA	NA	NA	NA	NA	NA	NA	NA	NA	NA	NA
Protist	Protists	Pythiales	Pythium ultimum	NA	431595	Ensembl	Pu1.1	1	0	NA	NA	1362	15269	43755	5.19	2.86561	751	59	7.8562	0.193662	0.0312068	0.308111	0.400285	NA	6619614	6614694	432.033	NA	NA	NA	NA	NA	14.36	0.167168	4.19176
Protist	NA	Thalassiosirales	Thalassiosira pseudonana	Marine diatom	296543	Ensembl	Thaps3.1	1	0	NA	NA	1362	11776	13007	1.59	1.10453	185	NA	NA	NA	NA	NA	NA	NA	5835948	5835948	495.58	NA	NA	NA	NA	NA	11.45	0.129161	4.03598
Protist	NA	Piroplasmida	Theileria annulata	NA	353154	Other	TANN_092304	1	1	7.85	7.85	1381.2	3795	1380	0.27	0.363636	10	NA	NA	NA	NA	NA	NA	NA	NA	NA	NA	12.22	7.26	3.25	12339	NA	NA	NA	NA
Protist	Protists	Eucoccidiorida	Toxoplasma gondii	NA	507601	EuPathDB	Tgo	5	0	NA	NA	1381.2	24403	64370	6.25	2.63779	1035	252	24.3478	0.595971	0.105028	1.00456	1.04913	NA	5947939	5947939	744.609	NA	NA	NA	NA	NA	11.63	0.133075	2.78537
Protist	NA	Trypanosomatida	Trypanosoma brucei	NA	5691	Ensembl	TryBru_Apr200	3	2	7.85	7.85	1530.3	38201	NA	NA	NA	NA	NA	NA	NA	NA	NA	NA	NA	4381837	4381837	500.953	19.18	11.66	4.58	42102	NA	12.35	0.138676	3.76795
Protist	NA	Trypanosomatida	Trypanosoma congolense	NA	5692	EuPathDB	Tco	3	2	NA	NA	1530.3	13437	1420	0.05	0.105678	6	NA	NA	NA	NA	NA	NA	NA	NA	NA	NA	NA	NA	NA	NA	NA	NA	NA	NA

## Sheet: Supplementary Table 2
Supplementary Table 2. Regression coefficients of genomic parameters with CTN as the dependent variable.
Category	Variable	Linear regression									Multiple linear regression						Phylogenetic generalized least squares regression
		Species with CTN data available			Species with CTN and ASL/ASP data available			Species with data available for all variables			Regression against CTN of ASL plus named variable			Regression against CTN of ASP plus named variable			Species with data available for all variables
		r2	p	n	r2	p	n	r2	p	n	r2	T	p	r2	T	p	r2	p	n	λ	Log-restricted-likelihood
ALTERNATIVE SPLICING	Alternative splicing level	0.828	1.77x10-10	25	0.828	1.77x10-10	25	0.8658	2.80x10-11	24	NA	NA	NA	0.860446	3.30253	0.00338978	0.8658	1.59x10-13	24	0	-104.765
	Alternative splicing prevalence	0.7579	9.36x10-9	25	0.7579	9.36x10-9	25	0.7976	2.66x10-9	24	0.860446	0.403258	0.690835	NA	NA	NA	0.7738	8.38x10-11	24	0.0521582	-112.248
SIZES	Avg. protein length	-0.01602	0.5735	44	-0.04341	0.9689	25	-0.0454	0.9736	24	0.86044	-0.402149	0.691638	0.788964	0.314969	0.755893	0.1164	0.03226	24	0.79342	-123.696
	Number of genes	0.03877	0.12	38	-0.01183	0.4051	25	-0.01147	0.3992	24	0.87548	1.64852	0.114127	0.790347	0.488315	0.630387	0.2636	1.23x10-3	24	0.760532	-126.821
	Proteome information content	0.0895	0.03	43	3.25x10-3	0.3111	24	3.25x10-3	0.3111	24	0.863152	0.762315	0.45435	0.789809	-0.429046	0.672259	0.09434	0.05185	24	0.652351	-134.231
	Proteome size	0.2915	9.26x10-5	44	0.319	1.93x10-3	25	0.3142	2.59x10-3	24	0.883467	2.08404	0.0495571	0.821492	1.98593	0.0602499	0.4887	4.08x10-6	24	0.750616	-128.845
DISORDER	Mean % of disordered binding sites	0.02701	0.1264	52	-0.03058	0.5967	25	-0.0313	0.5882	24	0.860888	0.47942	0.636595	0.793047	0.718008	0.480665	0.01883	0.2581	24	0.713319	-120.714
	Mean number of disordered binding sites	0.006907	0.25	25	-0.03981	0.7782	25	-0.04163	0.779	24	0.859869	-0.274589	0.786315	0.798979	1.07258	0.295631	-0.04483	0.987	24	0.676807	-120.569
	Total number of disordered binding sites	0.2288	1.99x10-4	52	0.04393	0.1605	25	0.03722	0.1831	24	0.87526	1.63582	0.116778	0.790924	0.545038	0.59147	0.2119	3.97x10-3	24	0.691986	-127.983
	Mean proteome disorder	0.02761	0.124	52	-0.03359	0.6434	25	-0.03475	0.638	24	0.860679	0.445026	0.660854	0.792866	0.704795	0.488682	6.45x10-3	0.3352	24	0.706553	-121.217
INTERACTIVITY	% PPI domain seq per protein	0.6058	4.89x10-10	43	0.6001	5.36x10-6	24	0.6001	5.36x10-6	24	0.859713	-0.228014	0.821841	0.79351	0.750811	0.461097	0.6001	1.30x10-7	24	0	-113.386
	Avg. num of PPI domains per protein	0.6383	8.19x10-11	43	0.5937	6.42x10-6	24	0.5937	6.42x10-6	24	0.860012	0.311413	0.758557	0.795026	0.850438	0.404674	0.5937	1.61x10-7	24	0	-109.443
	Proportion of proteins with 1+ PPI domains	0.6007	6.40x10-10	43	0.5446	2.33x10-5	24	0.5446	2.33x10-5	24	0.859386	0.0557955	0.956032	0.790531	0.507072	0.617388	0.5446	7.80x10-7	24	0	-116.538
	Mean number of interactions per protein	0.1119	0.1303	14	0.2648	0.07341	10	NA	NA	NA	NA	NA	NA	NA	NA	NA	NA	NA	NA	NA	NA

## Sheet: Supplementary Table 3
Supplementary Table 3. Regression coefficients of genomic parameters with CTN as the dependent variable in the fungi-metazoan lineage only.
Category	Variable	Linear regression									Multiple linear regression						Phylogenetic generalized least squares regression
		Species with CTN data available			Species with CTN and ASL/ASP data available			Species with data available for all variables			Regression against CTN of ASL plus named variable			Regression against CTN of ASP plus named variable			Species with data available for all variables
		r2	p	n	r2	p	n	r2	p	n	r2	T	p	r2	T	p	r2	p	n	λ	Log-restricted-likelihood
ALTERNATIVE SPLICING	Alternative splicing level	0.809542	1.28x10-6	16	0.809542	1.28x10-6	16	0.856199	4.78x10-7	15	NA	NA	NA	0.845175	-0.272785	0.789656	0.8562	3.59x10-8	15	0	-63.6823
	Alternative splicing prevalence	0.711594	2.45x10-5	16	0.711594	2.45x10-5	16	0.76601	1.18x10-5	15	0.845175	2.76535	0.0171086	NA	NA	NA	0.766	1.14x10-6	15	0	-69.5502
SIZES	Avg. protein length	-0.00398957	0.35	30	-0.0649481	0.774659	16	-0.0704185	0.783086	15	0.753317	-0.575422	0.575637	0.84502	0.249709	0.807036	-0.02004	0.5029	15	0.753929	-77.7024
	Number of genes	0.336971	1.74x10-3	24	0.269288	0.0228952	16	0.265751	0.0284996	15	0.827362	2.37064	0.03536	0.859564	1.1452	0.274452	0.3552	3.89x10-3	15	0.851395	-79.6751
	Proteome information content	0.457266	3.40x10-5	29	0.411613	5.81x10-3	15	0.411613	5.91x10-3	15	0.77351	1.19604	0.25478	0.860412	1.17999	0.26087	0.1682	0.04919	15	0.528921	-86.5042
	Proteome size	0.39501	1.20x10-5	30	0.488637	1.55x10-3	16	0.523508	1.38x10-3	15	0.884184	3.77688	0.00263854	0.892477	2.32082	0.0387097	0.5405	2.07x10-4	15	0.787965	-84.1465
DISORDER	Mean % of disordered binding sites	0.0136045	0.241524	32	-0.0702808	0.904219	16	-0.0757369	0.90653	15	0.749797	0.397034	0.698313	0.844315	-0.0879026	0.931404	-0.05997	0.8149	15	0.717434	-74.1026
	Mean number of disordered binding sites	0.0849247	0.05825	32	0.0369585	0.229936	16	0.0320193	0.247975	15	0.753561	0.585928	0.568781	0.845842	0.35586	0.728123	0.02022	0.3086	15	0.69517	-72.7169
	Total number of disordered binding sites	0.607231	9.00x10-8	32	0.345082	9.86x10-3	16	0.429183	4.49x10-3	15	0.785429	1.47531	0.165878	0.852017	0.795382	0.44184	0.2034	0.03133	15	0.534977	-81.4619
	Mean proteome disorder	0.00465578	0.293131	32	-0.0685885	0.84981	16	-0.0740202	0.854205	15	0.749185	0.357695	0.726784	0.84429	-0.0760936	0.940599	-0.06176	0.8328	15	0.717585	-74.4714
INTERACTIVITY	% PPI domain seq per protein	0.620058	2.43x10-7	29	0.566325	7.29x10-4	15	0.566325	7.29x10-4	15	0.747137	-0.172379	0.866013	0.844788	-0.210382	0.836899	0.4609	7.99x10-5	15	0.193733	-71.6471
	Avg. num of PPI domains per protein	0.669145	3.64x10-8	29	0.59779	4.38x10-4	15	0.59779	4.38x10-4	15	0.746795	-0.116074	0.909514	0.847311	0.493301	0.630704	0.5978	7.02x10-5	15	0	-62.8822
	Proportion of proteins with 1+ PPI domains	0.637339	1.28x10-7	29	0.541721	1.06x10-3	15	0.541721	1.06x10-3	15	0.753085	-0.565253	0.582316	0.844893	0.22894	0.822771	0.5417	2.03x10-4	15	0	-72.8144
	Mean number of interactions per protein	0.0663182	0.211579	12	0.362619	0.0670685	8	NA	NA	NA	NA	NA	NA	NA	NA	NA	NA	NA	NA	NA	NA

## Sheet: Supplementary Table 4
Supplementary Table 4. Correlation matrix (Spearman’s rho) for 13 functional genomic variables in 24 species.
Insignificant correlations (p > 0.05) are marked with an asterisk.
		ALTERNATIVE SPLICING		SIZES				DISORDER				INTERACTIVITY
		Alternative splicing level	Alternative splicing prevalence	Avg. protein length	Number of genes	Proteome information content	Proteome size	Mean % disordered binding sites	Mean num. disordered binding sites	Total num. disordered binding sites	Mean proteome disorder	% PPI domain seq per protein	Avg. num of PPI domains per protein	Proportion of proteins with 1+ PPI domains
ALTERNATIVE SPLICING	Alternative splicing level	1	0.98	0.03 (*)	0.31 (*)	0.48	0.55	0.15 (*)	0.04 (*)	0.4 (*)	0.12 (*)	0.73	0.69	0.71
	Alternative splicing prevalence		1	0.03 (*)	0.3 (*)	0.47	0.52	0.17 (*)	0.09 (*)	0.43	0.13 (*)	0.69	0.65	0.67
SIZES	Avg. protein length			1	-0.64	-0.38 (*)	-0.16 (*)	0.12 (*)	0.68	-0.36 (*)	0.07 (*)	0.24 (*)	0.36 (*)	0.31 (*)
	Number of genes				1	0.91	0.76	0.04 (*)	-0.5	0.81	0.09 (*)	0 (*)	-0.07 (*)	-0.05 (*)
	Proteome information content					1	0.86	0.11 (*)	-0.29 (*)	0.84	0.15 (*)	0.12 (*)	0.1 (*)	0.12 (*)
	Proteome size						1	0.26 (*)	-0.11 (*)	0.76	0.28 (*)	0.24 (*)	0.22 (*)	0.21 (*)
DISORDER	Mean % of disordered binding sites							1	0.34 (*)	0.25 (*)	0.99	-0.12 (*)	-0.2 (*)	-0.25 (*)
	Mean num. disordered binding sites								1	-0.06 (*)	0.27 (*)	0.12 (*)	0.12 (*)	0.09 (*)
	Total num. disordered binding sites									1	0.28 (*)	0.08 (*)	0 (*)	0.03 (*)
	Mean proteome disorder										1	-0.15 (*)	-0.21 (*)	-0.26 (*)
INTERACTIVITY	% PPI domain seq per protein											1	0.96	0.96
	Avg. num of PPI domains per protein												1	0.99
	Proportion of proteins with 1+ PPI domains													1

## Sheet: Supplementary Table 5
Supplementary Table 5. Correlation matrix (Spearman’s rho) for 13 functional genomic variables in 15 fungi-metazoan species.
Insignificant correlations (p > 0.05) are marked with an asterisk.
		ALTERNATIVE SPLICING		SIZES				DISORDER				INTERACTIVITY
		Alternative splicing level	Alternative splicing prevalence	Avg. protein length	Number of genes	Proteome information content	Proteome size	Mean % disordered binding sites	Mean num. disordered binding sites	Total num. disordered binding sites	Mean proteome disorder	% PPI domain seq per protein	Avg. num of PPI domains per protein	Proportion of proteins with 1+ PPI domains
ALTERNATIVE SPLICING	Alternative splicing level	1	0.99	0.13 (*)	0.19 (*)	0.51 (*)	0.45 (*)	0.35 (*)	0.57	0.6	0.27 (*)	0.83	0.71	0.71
	Alternative splicing prevalence		1	0.13 (*)	0.16 (*)	0.48 (*)	0.43 (*)	0.35 (*)	0.57	0.58	0.27 (*)	0.81	0.71	0.68
SIZES	Avg. protein length			1	-0.48 (*)	-0.03 (*)	0.24 (*)	0.38 (*)	0.62	0.09 (*)	0.35 (*)	0.05 (*)	0.28 (*)	0.25 (*)
	Number of genes				1	0.8	0.52 (*)	0.1 (*)	-0.02 (*)	0.66	0.17 (*)	0.43 (*)	0.27 (*)	0.21 (*)
	Proteome information content					1	0.74	0.29 (*)	0.33 (*)	0.84	0.33 (*)	0.71	0.66	0.63
	Proteome size						1	0.49 (*)	0.65	0.74	0.49 (*)	0.52 (*)	0.45 (*)	0.39 (*)
DISORDER	Mean % of disordered binding sites							1	0.86	0.71	0.98	0.2 (*)	-0.04 (*)	-0.07 (*)
	Mean num. disordered binding sites								1	0.65	0.8	0.39 (*)	0.27 (*)	0.21 (*)
	Total num. disordered binding sites									1	0.72	0.64	0.43 (*)	0.4 (*)
	Mean proteome disorder										1	0.11 (*)	-0.09 (*)	-0.13 (*)
INTERACTIVITY	% PPI domain seq per protein											1	0.86	0.85
	Avg. num of PPIs per protein												1	0.97
	Proportion of proteins with 1+ PPI domains													1

## Sheet: Supplementary Table 6
Supplementary Table 6. Forward stepwise regression analysis using 13 functional genomic variables as predictors of CTN.
Note: the mean number of interactions per protein is not used in this analysis
Data	Step	Variable added	r2	Total r2	p
All species (n=24)	1	ASL	0.87	0.87	2.72x10-11
	2	Proteome size	0.02	0.88	0.05
Fungi-metazoan lineage (n=15)	1	ASL	0.86	0.86	4.78x10-7
	2	Proteome size	0.04	0.89	1.80x10-5

## Sheet: Supplementary Table 7
Supplementary Table 7. Regression coefficients of various functional parameters with number of ESTs as independent variable (quadratic polynomial regression).
The species included in this analysis are those that have data available for both variables (see supplementary table 1).
Category	Variable	r2	p	n
ALTERNATIVE SPLICING	Alternative splicing level	0.45	7.29x10-7	47
	Alternative splicing prevalence	0.3867	8.01x10-6	47
SIZES	Avg. protein length	- 3.97x10-3	0.4347	81
	Number of genes	0.0878	2.48x10-3	112
	Proteome information content	0.3201	1.32x10-7	80
	Proteome size	0.4941	1.07x10-12	81
DISORDER	Mean % of disordered binding sites	9.29x10-3	0.3265	35
	Mean number of disordered binding sites	-0.0284	0.5934	35
	Total number of disordered binding sites	0.2441	4.31x10-3	35
	Mean proteome disorder	- 3.51x10-3	0.401	35
INTERACTIVITY	% PPI domain seq per protein	0.1366	1.21x10-3	81
	Avg. num of PPI domains per protein	0.07811	0.01562	81
	Proportion of proteins with 1+ PPI domains	0.0815	0.01353	81
COMPLEXITY	Number of cell types	0.4086	5.01x10-5	37

## Sheet: Supplementary Table 8
Supplementary Table 8. Regression coefficients of 14 genomic parameters with CTN as the dependent variable,
using as estimates for each variable the residuals of a quadratic polynomial regression between variable x and the number of ESTs per species.
Category	Variable	Linear regression									Multiple linear regression
		Species with CTN data available			Species with CTN and ASL/ASP data available			Species with data available for all variables			Regression against CTN of ASL plus named variable			Regression against CTN of ASP plus named variable
		r2	p	n	r2	p	n	r2	p	n	r2	T	p	r2	T	p
ALTERNATIVE SPLICING	Alternative splicing level	0.466139	1.02x10-4	25	0.466139	1.02x10-4	25	0.545237	2.29x10-5	24	NA	NA	NA	0.65509	-0.268409	0.791003
	Alternative splicing prevalence	0.563688	9.27x10-6	25	0.563688	9.27x10-6	25	0.669638	6.26x10-7	24	0.65509	2.82965	0.0100384	NA	NA	NA
SIZES	Avg. protein length	0.0278731	0.166029	36	0.0992555	0.0688044	25	0.0835881	0.0922928	24	0.607959	-2.12596	0.0455325	0.762877	-3.10655	5.34x10-3
	Number of genes	0.0892227	0.0404905	37	0.0687914	0.109434	25	0.0566207	0.137126	24	0.715887	-3.77015	1.12x10-3	0.76301	-3.1093	5.31x10-3
	Proteome information content	- 6.53x10-4	0.329932	35	-0.0320204	0.597918	24	-0.0320204	0.597918	24	0.539789	-0.859971	0.399517	0.657977	-0.499917	0.622332
	Proteome size	- 2.79x10-3	0.348792	36	-0.0423373	0.875314	25	-0.040873	0.758589	24	0.533342	-0.662743	0.514704	0.66137	-0.680309	0.503741
DISORDER	Mean % of disordered binding sites	1.33x10-3	0.314017	35	-0.0372267	0.713059	25	-0.042385	0.801453	24	0.537944	0.807923	0.428193	0.687928	1.51306	0.145169
	Mean number of disordered binding sites	- 1.12x10-3	0.33384	35	0.00980272	0.277428	25	- 3.44x10-3	0.347588	24	0.529151	-0.498397	0.623384	0.677469	-1.23859	0.229163
	Total number of disordered binding sites	0.0353455	0.143485	35	0.0507321	0.144447	25	0.0822827	0.0940709	24	0.636136	-2.54871	0.0186962	0.719963	-2.22566	0.0371227
	Mean proteome disorder	1.80x10-3	0.310372	35	-0.0358987	0.685434	25	-0.041043	0.762983	24	0.538771	0.83162	0.41498	0.683266	1.3952	0.177537
INTERACTIVITY	% PPI domain seq per protein	0.325229	2.07x10-4	35	0.22027	0.0120035	24	0.22027	0.0120035	24	0.524407	0.190827	0.850494	0.655592	0.320543	0.751724
	Avg. num of PPI domains per protein	0.378791	4.98x10-5	35	0.253536	7.09x10-3	24	0.253536	7.09x10-3	24	0.530853	0.570521	0.574379	0.660338	0.630565	0.535127
	Proportion of proteins with 1+ PPI domains	0.327043	1.98x10-4	35	0.194461	0.0178655	24	0.194461	0.0178655	24	0.524876	0.239141	0.813315	0.656146	0.369779	0.71525
	Mean number of interactions per protein	-0.098611	0.912697	12	-0.121821	0.884049	10	NA	NA	NA	NA	NA	NA	NA	NA	NA

## Sheet: Supplementary Table 9
Supplementary Table 9. Forward stepwise regression analysis using 13 functional genomic variables as predictors of CTN,
using as estimates for each variable the residuals of a quadratic polynomial regression between variable x and the number of ESTs per species.
Note: the mean number of interactions per protein is not used in this analysis
Data	Step	Variable added	r2	Total r2	p
All species (n=24)	1	ASP	0.6718	0.6718	5.82x10-7
	2	Number of genes	0.0931	0.7649	5.22x10-3
	3	Avg. num. PPI domains per protein	0.0799	0.8448	2.61x10-3
	4	Proteome information content	0.036	0.8808	0.015685
	5	Avg. protein length	0.0225	0.9033	0.031734
Fungi-metazoan lineage (n=15)	1	ASP	0.8788	0.8788	1.55x10-7
	2	Mean % of disordered binding sites	0.047	0.9258	0.0103

## Sheet: Supplementary Table 10
Supplementary Table 10. Regression coefficients of 14 genomic parameters with CTN as the dependent variable,
using as estimates for each variable the residuals of a linear regression between variable x and the log-transformed number of ESTs per species.
Category	Variable	Linear regression									Multiple linear regression
		Species with CTN data available			Species with CTN and ASL/ASP data available			Species with data available for all variables			Regression against CTN of ASL plus named variable			Regression against CTN of ASP plus named variable
		r2	p	n	r2	p	n	r2	p	n	r2	T	p	r2	T	p
ALTERNATIVE SPLICING	Alternative splicing level	0.205554	0.0132181	25	0.205554	0.0132181	25	0.21329	0.0133776	24	NA	NA	NA	0.198679	2.39766	0.0258769
	Alternative splicing prevalence	0.0255667	0.214484	25	0.0255667	0.214484	25	0.0257105	0.218175	24	0.198679	-0.773861	0.447638	NA	NA	NA
SIZES	Avg. protein length	-0.027913	0.825138	36	0.0354852	0.183232	25	0.0388549	0.178684	24	0.237596	-1.30437	0.206223	0.0566928	-1.31247	0.203527
	Number of genes	- 7.69x10-3	0.400173	37	-0.023266	0.507013	25	-0.024429	0.508604	24	0.257934	-1.52432	0.142348	6.17x10-4	-0.66903	0.510765
	Proteome information content	5.81x10-3	0.281539	35	-0.0307056	0.580414	24	-0.0307056	0.580414	24	0.209767	-0.949694	0.35307	- 5.71x10-3	-0.559173	0.581959
	Proteome size	0.108926	0.0278722	36	0.0741574	0.100822	25	0.0813046	0.0954259	24	0.24128	1.34596	0.192668	0.176679	2.24366	0.0357643
DISORDER	Mean % of disordered binding sites	-0.0185117	0.540755	35	-0.0423194	0.874347	25	-0.0443907	0.882369	24	0.198991	0.779274	0.444512	-0.012838	0.403339	0.690776
	Mean number of disordered binding sites	-0.0303026	0.996973	35	-0.043136	0.931526	25	-0.045186	0.940752	24	0.184837	0.481767	0.634954	-0.0198464	0.131347	0.896751
	Total number of disordered binding sites	- 3.32x10-3	0.352226	35	0.100578	0.0674341	25	0.10201	0.0705199	24	0.356685	-2.42978	0.0241636	0.111046	-1.76406	0.0922658
	Mean proteome disorder	-0.0178945	0.530286	35	-0.0417452	0.846635	25	-0.0438198	0.854446	24	0.206579	0.902179	0.377194	-0.0111094	0.445938	0.660206
INTERACTIVITY	% PPI domain seq per protein	0.143696	0.0141921	35	-0.0243077	0.507372	24	-0.0243077	0.507372	24	0.178713	-0.271618	0.788568	-0.0129189	0.401238	0.692298
	Avg. num of PPI domains per protein	0.170262	7.98x10-3	35	-0.0313917	0.589418	24	-0.0313917	0.589418	24	0.179876	-0.321985	0.750647	-0.0191055	0.180366	0.858595
	Proportion of proteins with 1+ PPI domains	0.105987	0.0317351	35	-0.0433777	0.836168	24	-0.0433777	0.836168	24	0.18849	-0.572437	0.573104	-0.0195954	-0.149749	0.882392
	Mean number of interactions per protein	0.117088	0.14794	12	0.171803	0.128869	10	NA	NA	NA	NA	NA	NA	NA	NA	NA

[truncated: 4 more sheets: Supplementary Table 11, Supplementary Table 12, Supplementary Table 13, Supplementary Table 14]
